# Supplementary material for: Loss of CFTR function in macrophages alters the cell transcriptional program and delays lung resolution of inflammation
Source: Front Immunol. 2023 Nov 16;14:1242381. doi: 10.3389/fimmu.2023.1242381 (PMC10687418; doi:10.3389/fimmu.2023.1242381)
Supplement: Supplementary file 2 [file Table_1.xlsx]

## Sheet: AM Cells
	Mac-CF vs Ctrl
	Alveolar Macrophages (AM)
	Gene	p_val	avg_log2FC	pct.1	pct.2	p_val_adj	Regulation
Day 1 Post-Intubation	mt-Atp8	8.66343e-08	0.716752	0.686	0.095	0.00152416	Up
	mt-Nd2	7.66259e-07	0.731483	1	0.952	0.0134808	Up
	Hsp90b1	2.40706e-06	0.747393	1	0.857	0.0423475	Up
	mt-Nd4	1.90646e-08	0.774813	1	0.929	0.000335403	Up
	mt-Nd4l	2.33364e-09	1.11581	1	0.429	4.10557e-05	Up
	mt-Nd5	7.68526e-12	1.29498	1	0.429	1.35207e-07	Up
	Rbm3	3.32176e-08	-0.726624	0.8	1	0.000584398	Down
	Rpl41	1.15272e-06	-0.62354	0.971	1	0.0202798	Down
Day 3 Post-Intubation	Hnrnpa2b1	1.12744e-17	0.504505	0.99	0.895	1.9835e-13	Up
	Ahnak	4.95918e-18	0.694922	0.971	0.854	8.72469e-14	Up
	Hspa5	1.39176e-12	0.735877	0.892	0.722	2.44852e-08	Up
	mt-Nd5	5.19478e-27	0.92571	0.951	0.677	9.13918e-23	Up
	Hbb-bs	1.03332e-30	0.971049	0.451	0.03	1.81792e-26	Up
	mt-Atp8	1.50388e-42	1.00594	0.775	0.129	2.64578e-38	Up
	mt-Nd4l	5.3083e-38	1.13109	0.941	0.418	9.33888e-34	Up
	Gm42418	8.26282e-16	1.28884	1	0.997	1.45368e-11	Up
	Rps27	8.89235e-20	-0.700935	0.637	0.943	1.56443e-15	Down
	Rpl37	1.50966e-26	-0.637398	0.99	1	2.65594e-22	Down
	Apoe	2.8643e-12	-0.633158	0.216	0.617	5.03917e-08	Down
	Tyrobp	8.3539e-17	-0.585403	0.99	0.997	1.4697e-12	Down
	Fau	1.68907e-22	-0.578713	0.99	1	2.97157e-18	Down
	Rps29	3.55387e-27	-0.54944	1	1	6.25232e-23	Down
	Rpl37a	5.08383e-23	-0.530564	1	1	8.94399e-19	Down
Day 5 Post-Intubation	Malat1	1.50287e-16	0.536834	1	0.989	2.644e-12	Up
	Ahnak	1.8871e-27	0.689988	0.967	0.851	3.31997e-23	Up
	mt-Nd4l	1.20509e-56	1.00244	0.912	0.421	2.12012e-52	Up
	mt-Nd5	1.79391e-56	1.06306	0.949	0.628	3.15603e-52	Up
	mt-Atp8	3.28025e-72	1.0631	0.828	0.14	5.77094e-68	Up
	Hbb-bs	3.086e-48	1.57602	0.521	0.041	5.42921e-44	Up
	Gm42418	9.53876e-44	1.96805	1	0.998	1.67815e-39	Up
	Apoe	3.82531e-12	-1.01676	0.34	0.615	6.72987e-08	Down
	Rps27	1.87465e-34	-0.69901	0.8	0.982	3.29808e-30	Down
	Rpl10	1.06815e-29	-0.605524	0.967	0.989	1.8792e-25	Down
	Rps15a	3.36111e-34	-0.563936	1	0.998	5.9132e-30	Down
	Rpl30	2.77977e-34	-0.557886	0.991	1	4.89045e-30	Down
	Rpl28	3.13675e-35	-0.548345	0.995	1	5.51848e-31	Down
	Rpl36	2.82649e-32	-0.53249	0.963	0.993	4.97264e-28	Down
	Rps25	1.04768e-35	-0.530629	0.967	0.998	1.84318e-31	Down
	Rpl39	8.4998e-42	-0.5285	1	1	1.49537e-37	Down
	Rpl37	1.35807e-34	-0.527535	0.991	0.998	2.38926e-30	Down
	Fau	2.66553e-33	-0.522725	1	1	4.68947e-29	Down
	Rpl34	9.42684e-32	-0.514521	0.991	1	1.65846e-27	Down
	Rpl23	2.57091e-33	-0.511639	0.991	1	4.52301e-29	Down
	Rpl36a	4.84592e-23	-0.511163	0.884	0.973	8.52542e-19	Down
	Rps29	2.35468e-39	-0.503223	1	1	4.1426e-35	Down
	Rpl15	2.44108e-22	-0.501214	0.935	0.995	4.29459e-18	Down
	Gm10076	5.16946e-20	-0.500651	0.567	0.84	9.09464e-16	Down
	Rpl37a	1.80498e-36	-0.500122	1	1	3.1755e-32	Down

## Sheet: MDM Cells
	Mac-CF vs Ctrl
	Monocyte Derived Macrophages (MDM)
	Gene	p_val	avg_log2FC	pct.1	pct.2	p_val_adj	Regulation
Day 1 Post-Intubation	Itgb1	3.98667e-07	0.662184	0.82	0.507	0.00701375	Up
	Malt1	5.70089e-07	0.897253	0.96	0.791	0.0100296	Up
	mt-Nd4	2.0431e-06	0.621542	1	0.881	0.0359442	Up
Day 3 Post-Intubation	Itgb1	1.37178e-31	0.508589	0.76	0.486	2.41337e-27	Up
	Itga4	4.31108e-24	0.524236	0.616	0.333	7.58448e-20	Up
	Myof	1.83077e-30	0.5255	0.83	0.599	3.22087e-26	Up
	Ifi209	1.18626e-16	0.544463	0.713	0.535	2.08699e-12	Up
	Fn1	2.10917e-08	0.550131	0.642	0.501	0.000371067	Up
	mt-Co2	8.38647e-29	0.560257	0.987	0.919	1.47543e-24	Up
	Hspa8	3.13164e-30	0.595311	0.984	0.916	5.50949e-26	Up
	mt-Nd4l	5.03228e-51	0.621881	0.483	0.088	8.85329e-47	Up
	mt-Co1	6.09351e-46	0.670838	0.992	0.938	1.07203e-41	Up
	Xist	1.64583e-26	0.692494	0.645	0.35	2.89552e-22	Up
	Hspa5	1.51662e-22	0.696593	0.817	0.657	2.66818e-18	Up
	mt-Co3	1.2405e-35	0.703853	0.992	0.915	2.18241e-31	Up
	mt-Atp6	1.19765e-37	0.707697	0.982	0.898	2.10703e-33	Up
	mt-Nd4	4.02966e-40	0.780979	0.963	0.772	7.08937e-36	Up
	mt-Nd5	1.6526e-55	0.789436	0.718	0.27	2.90741e-51	Up
	mt-Nd2	4.10206e-44	0.79489	0.945	0.702	7.21675e-40	Up
	Ahnak	5.95192e-61	1.0429	0.924	0.735	1.04712e-56	Up
	Hbb-bs	1.21029e-34	1.06612	0.256	0.02	2.12926e-30	Up
	Gm42418	2.62118e-25	1.43289	1	0.95	4.61144e-21	Up
	Ly6a	1.21773e-13	-0.635462	0.491	0.71	2.14235e-09	Down
	Cyp4f18	1.57425e-16	-0.537129	0.274	0.522	2.76958e-12	Down
	Itpr2	1.8506e-07	-0.523966	0.201	0.343	0.00325575	Down
Day 5 Post-Intubation	mt-Co1	1.58481e-65	0.501448	0.996	0.968	2.78815e-61	Up
	Hnrnpu	4.47547e-52	0.506523	0.842	0.571	7.87369e-48	Up
	Itgb1	9.1697e-56	0.530814	0.865	0.645	1.61323e-51	Up
	Neat1	5.66046e-28	0.5588	0.733	0.501	9.95845e-24	Up
	Macf1	2.57223e-56	0.592312	0.722	0.37	4.52532e-52	Up
	Hspa5	3.16949e-31	0.60744	0.614	0.349	5.57609e-27	Up
	Ptprc	1.00728e-66	0.6276	0.935	0.725	1.77211e-62	Up
	Hbb-bs	2.27076e-65	0.773817	0.356	0.046	3.99495e-61	Up
	mt-Nd4l	2.30597e-110	0.848249	0.82	0.342	4.0569e-106	Up
	mt-Nd5	3.11753e-136	0.935724	0.948	0.543	5.48467e-132	Up
	Ahnak	4.70324e-105	0.954875	0.985	0.954	8.27442e-101	Up
	Gm42418	2.00942e-44	1.47855	1	0.994	3.53517e-40	Up
	Apoe	2.11527e-15	-0.849006	0.87	0.911	3.7214e-11	Down
	Rps25	7.14645e-82	-0.50084	0.985	0.999	1.25728e-77	Down
	Apoc2	8.36579e-13	-0.500265	0.388	0.558	1.47179e-08	Down
