# Supplementary material for: Loss of CFTR function in macrophages alters the cell transcriptional program and delays lung resolution of inflammation
Source: Front Immunol. 2023 Nov 16;14:1242381. doi: 10.3389/fimmu.2023.1242381 (PMC10687418; doi:10.3389/fimmu.2023.1242381)
Supplement: Supplementary file 3 [file Table_2.xlsx]

## Sheet: AM Cells 3 and 5 Days Post
3 Days Post-inculation GO enrichment analysis in AM Cells (Mac-CF vs Ctrl)										5 Days Post-inculation GO enrichment analysis in AM Cells (Mac-CF vs Ctrl)
Molecular Function										Molecular Function
ID	Description	GeneRatio	BgRatio	pvalue	p.adjust	qvalue	geneID	Count		ID	Description	GeneRatio	BgRatio	pvalue	p.adjust	qvalue	geneID	Count
GO:0008137	NADH dehydrogenase (ubiquinone) activity	44964	21/28404	1.09083e-05	0.000567231	3.27915e-05	ND4L/ND5	2		GO:0008137	NADH dehydrogenase (ubiquinone) activity	44963	21/28404	7.7951e-06	0.000233853	1.17176e-05	ND4L/ND5	2
GO:0050136	NADH dehydrogenase (quinone) activity	44964	22/28404	1.19977e-05	0.00062388	3.27915e-05	ND4L/ND5	2		GO:0050136	NADH dehydrogenase (quinone) activity	44963	22/28404	8.57381e-06	0.000257214	1.17176e-05	ND4L/ND5	2
GO:0003954	NADH dehydrogenase activity	44964	25/28404	1.55759e-05	0.000809949	3.27915e-05	ND4L/ND5	2		GO:0003954	NADH dehydrogenase activity	44963	25/28404	1.11317e-05	0.00033395	1.17176e-05	ND4L/ND5	2
GO:0003955	NAD(P)H dehydrogenase (quinone) activity	44964	25/28404	1.55759e-05	0.000809949	3.27915e-05	ND4L/ND5	2		GO:0003955	NAD(P)H dehydrogenase (quinone) activity	44963	25/28404	1.11317e-05	0.00033395	1.17176e-05	ND4L/ND5	2
GO:0016655	oxidoreductase activity, acting on NAD(P)H, quinone or similar compound as acceptor	44964	40/28404	4.04262e-05	0.00210216	6.80862e-05	ND4L/ND5	2		GO:0016655	oxidoreductase activity, acting on NAD(P)H, quinone or similar compound as acceptor	44963	40/28404	2.89016e-05	0.000867049	2.43382e-05	ND4L/ND5	2
GO:0015453	oxidoreduction-driven active transmembrane transporter activity	44964	49/28404	6.08859e-05	0.00316607	8.54539e-05	ND4L/ND5	2		GO:0015453	oxidoreduction-driven active transmembrane transporter activity	44963	49/28404	4.35379e-05	0.00130614	3.05529e-05	ND4L/ND5	2
GO:0009055	electron transfer activity	44964	69/28404	0.000121176	0.00630116	0.000145776	ND4L/ND5	2		GO:0009055	electron transfer activity	44963	69/28404	8.66906e-05	0.00260072	5.21447e-05	ND4L/ND5	2
GO:0016651	oxidoreductase activity, acting on NAD(P)H	44964	75/28404	0.000143234	0.00744817	0.000150773	ND4L/ND5	2		GO:0016651	oxidoreductase activity, acting on NAD(P)H	44963	75/28404	0.000102485	0.00307456	5.39397e-05	ND4L/ND5	2
GO:0015399	primary active transmembrane transporter activity	44964	154/28404	0.000602467	0.0313283	0.000563711	ND4L/ND5	2		GO:0015399	primary active transmembrane transporter activity	44963	154/28404	0.000431872	0.0129561	0.000202045	ND4L/ND5	2
Biological Process										Biological Process
ID	Description	GeneRatio	BgRatio	pvalue	p.adjust	qvalue	geneID	Count		ID	Description	GeneRatio	BgRatio	pvalue	p.adjust	qvalue	geneID	Count
GO:0042776	proton motive force-driven mitochondrial ATP synthesis	44992	65/28943	3.75944e-07	7.33091e-05	1.18962e-05	ATP8/ND4L/ND5	3		GO:0042776	proton motive force-driven mitochondrial ATP synthesis	44991	65/28943	2.15171e-07	2.04412e-05	3.26295e-06	ATP8/ND4L/ND5	3
GO:0015986	proton motive force-driven ATP synthesis	44992	70/28943	4.7089e-07	9.18236e-05	1.18962e-05	ATP8/ND4L/ND5	3		GO:0015986	proton motive force-driven ATP synthesis	44991	70/28943	2.69548e-07	2.56071e-05	3.26295e-06	ATP8/ND4L/ND5	3
GO:0006754	ATP biosynthetic process	44992	106/28943	1.65336e-06	0.000322406	2.12721e-05	ATP8/ND4L/ND5	3		GO:0006754	ATP biosynthetic process	44991	106/28943	9.47307e-07	8.99942e-05	5.84252e-06	ATP8/ND4L/ND5	3
GO:0009206	purine ribonucleoside triphosphate biosynthetic process	44992	117/28943	2.22682e-06	0.00043423	2.12721e-05	ATP8/ND4L/ND5	3		GO:0009206	purine ribonucleoside triphosphate biosynthetic process	44991	117/28943	1.27624e-06	0.000121243	5.84252e-06	ATP8/ND4L/ND5	3
GO:0009145	purine nucleoside triphosphate biosynthetic process	44992	118/28943	2.28468e-06	0.000445512	2.12721e-05	ATP8/ND4L/ND5	3		GO:0009145	purine nucleoside triphosphate biosynthetic process	44991	118/28943	1.30943e-06	0.000124396	5.84252e-06	ATP8/ND4L/ND5	3
GO:0009201	ribonucleoside triphosphate biosynthetic process	44992	122/28943	2.52607e-06	0.000492583	2.12721e-05	ATP8/ND4L/ND5	3		GO:0009201	ribonucleoside triphosphate biosynthetic process	44991	122/28943	1.44793e-06	0.000137553	5.84252e-06	ATP8/ND4L/ND5	3
GO:0009142	nucleoside triphosphate biosynthetic process	44992	132/28943	3.20225e-06	0.000624439	2.3114e-05	ATP8/ND4L/ND5	3		GO:0009142	nucleoside triphosphate biosynthetic process	44991	132/28943	1.83599e-06	0.000174419	6.35005e-06	ATP8/ND4L/ND5	3
GO:0006119	oxidative phosphorylation	44992	140/28943	3.82232e-06	0.000745353	2.4141e-05	ATP8/ND4L/ND5	3		GO:0006119	oxidative phosphorylation	44991	140/28943	2.19196e-06	0.000208236	6.63357e-06	ATP8/ND4L/ND5	3
GO:0009060	aerobic respiration	44992	187/28943	9.114e-06	0.00177723	5.11663e-05	ATP8/ND4L/ND5	3		GO:0009060	aerobic respiration	44991	187/28943	5.23293e-06	0.000497128	1.40769e-05	ATP8/ND4L/ND5	3
GO:0009152	purine ribonucleotide biosynthetic process	44992	200/28943	1.11466e-05	0.00217359	5.34105e-05	ATP8/ND4L/ND5	3		GO:0009152	purine ribonucleotide biosynthetic process	44991	200/28943	6.40215e-06	0.000608204	1.47088e-05	ATP8/ND4L/ND5	3
GO:0009260	ribonucleotide biosynthetic process	44992	212/28943	1.32706e-05	0.00258776	5.34105e-05	ATP8/ND4L/ND5	3		GO:0009260	ribonucleotide biosynthetic process	44991	212/28943	7.62445e-06	0.000724322	1.47088e-05	ATP8/ND4L/ND5	3
GO:0006164	purine nucleotide biosynthetic process	44992	217/28943	1.42291e-05	0.00277468	5.34105e-05	ATP8/ND4L/ND5	3		GO:0006164	purine nucleotide biosynthetic process	44991	217/28943	8.17623e-06	0.000776742	1.47088e-05	ATP8/ND4L/ND5	3
GO:0046390	ribose phosphate biosynthetic process	44992	221/28943	1.50281e-05	0.00293048	5.34105e-05	ATP8/ND4L/ND5	3		GO:0046390	ribose phosphate biosynthetic process	44991	221/28943	8.63623e-06	0.000820442	1.47088e-05	ATP8/ND4L/ND5	3
GO:0046034	ATP metabolic process	44992	224/28943	1.56464e-05	0.00305106	5.34105e-05	ATP8/ND4L/ND5	3		GO:0046034	ATP metabolic process	44991	224/28943	8.99227e-06	0.000854266	1.47088e-05	ATP8/ND4L/ND5	3
GO:0072522	purine-containing compound biosynthetic process	44992	225/28943	1.58562e-05	0.00309196	5.34105e-05	ATP8/ND4L/ND5	3		GO:0072522	purine-containing compound biosynthetic process	44991	225/28943	9.11308e-06	0.000865742	1.47088e-05	ATP8/ND4L/ND5	3
GO:0045333	cellular respiration	44992	245/28943	2.04513e-05	0.00398801	6.27327e-05	ATP8/ND4L/ND5	3		GO:0045333	cellular respiration	44991	245/28943	1.17602e-05	0.00111721	1.72905e-05	ATP8/ND4L/ND5	3
GO:0009205	purine ribonucleoside triphosphate metabolic process	44992	251/28943	2.19837e-05	0.00428683	6.27327e-05	ATP8/ND4L/ND5	3		GO:0009205	purine ribonucleoside triphosphate metabolic process	44991	251/28943	1.26433e-05	0.00120111	1.72905e-05	ATP8/ND4L/ND5	3
GO:0009144	purine nucleoside triphosphate metabolic process	44992	257/28943	2.35901e-05	0.00460007	6.27327e-05	ATP8/ND4L/ND5	3		GO:0009144	purine nucleoside triphosphate metabolic process	44991	257/28943	1.35693e-05	0.00128908	1.72905e-05	ATP8/ND4L/ND5	3
GO:0009199	ribonucleoside triphosphate metabolic process	44992	257/28943	2.35901e-05	0.00460007	6.27327e-05	ATP8/ND4L/ND5	3		GO:0009199	ribonucleoside triphosphate metabolic process	44991	257/28943	1.35693e-05	0.00128908	1.72905e-05	ATP8/ND4L/ND5	3
GO:0009165	nucleotide biosynthetic process	44992	264/28943	2.556e-05	0.0049842	6.45726e-05	ATP8/ND4L/ND5	3		GO:0009165	nucleotide biosynthetic process	44991	264/28943	1.4705e-05	0.00139698	1.78008e-05	ATP8/ND4L/ND5	3
GO:1901293	nucleoside phosphate biosynthetic process	44992	269/28943	2.70316e-05	0.00527116	6.50384e-05	ATP8/ND4L/ND5	3		GO:1901293	nucleoside phosphate biosynthetic process	44991	269/28943	1.55537e-05	0.0014776	1.79316e-05	ATP8/ND4L/ND5	3
GO:0009141	nucleoside triphosphate metabolic process	44992	275/28943	2.88701e-05	0.00562966	6.63045e-05	ATP8/ND4L/ND5	3		GO:0009141	nucleoside triphosphate metabolic process	44991	275/28943	1.66141e-05	0.00157834	1.82835e-05	ATP8/ND4L/ND5	3
GO:0015980	energy derivation by oxidation of organic compounds	44992	337/28943	5.28941e-05	0.0103143	0.000116197	ATP8/ND4L/ND5	3		GO:0015980	energy derivation by oxidation of organic compounds	44991	337/28943	3.04886e-05	0.00289642	3.20933e-05	ATP8/ND4L/ND5	3
GO:0009150	purine ribonucleotide metabolic process	44992	425/28943	0.000105316	0.0205366	0.000221718	ATP8/ND4L/ND5	3		GO:0009150	purine ribonucleotide metabolic process	44991	425/28943	6.08446e-05	0.00578024	6.13784e-05	ATP8/ND4L/ND5	3
GO:0009259	ribonucleotide metabolic process	44992	445/28943	0.000120681	0.0235327	0.000235835	ATP8/ND4L/ND5	3		GO:0009259	ribonucleotide metabolic process	44991	445/28943	6.97577e-05	0.00662698	6.6707e-05	ATP8/ND4L/ND5	3
GO:0006163	purine nucleotide metabolic process	44992	449/28943	0.00012392	0.0241644	0.000235835	ATP8/ND4L/ND5	3		GO:0006163	purine nucleotide metabolic process	44991	449/28943	7.16376e-05	0.00680557	6.6707e-05	ATP8/ND4L/ND5	3
GO:0019693	ribose phosphate metabolic process	44992	456/28943	0.000129725	0.0252964	0.000235835	ATP8/ND4L/ND5	3		GO:0019693	ribose phosphate metabolic process	44991	456/28943	7.50071e-05	0.00712567	6.72578e-05	ATP8/ND4L/ND5	3
GO:0042773	ATP synthesis coupled electron transport	44964	73/28943	0.000130692	0.025485	0.000235835	ND4L/ND5	2		GO:0006091	generation of precursor metabolites and energy	44991	465/28943	7.94905e-05	0.00755159	6.87324e-05	ATP8/ND4L/ND5	3
GO:0006091	generation of precursor metabolites and energy	44992	465/28943	0.000137447	0.0268021	0.000239472	ATP8/ND4L/ND5	3		GO:0072521	purine-containing compound metabolic process	44991	483/28943	8.89791e-05	0.00845302	7.42838e-05	ATP8/ND4L/ND5	3
GO:0072521	purine-containing compound metabolic process	44992	483/28943	0.000153781	0.0299873	0.000259	ATP8/ND4L/ND5	3		GO:0042773	ATP synthesis coupled electron transport	44963	73/28943	9.35043e-05	0.00888291	7.54596e-05	ND4L/ND5	2
GO:0022904	respiratory electron transport chain	44964	96/28943	0.000226171	0.0441034	0.000368632	ND4L/ND5	2		GO:0022904	respiratory electron transport chain	44963	96/28943	0.000161901	0.0153806	0.000126442	ND4L/ND5	2
										GO:0022900	electron transport chain	44963	107/28943	0.000201142	0.0191085	0.00015218	ND4L/ND5	2

## Sheet: MDM Cells 3 and 5 Days Post
3 Days Post-inculation GO enrichment analysis in MDM Cells (Mac-CF vs Ctrl)										5 Days Post-inculation GO enrichment analysis in MDM Cells (Mac-CF vs Ctrl)
Molecular Function										Molecular Function
ID	Description	GeneRatio	BgRatio	pvalue	p.adjust	qvalue	geneID	Count		ID	Description	GeneRatio	BgRatio	pvalue	p.adjust	qvalue	geneID	Count
GO:0015453	oxidoreduction-driven active transmembrane transporter activity	45125	49/28404	9.11295e-16	7.65488e-14	2.20629e-14	COX1/COX2/COX3/ND2/ND4/ND4L/ND5	7		GO:0015453	oxidoreduction-driven active transmembrane transporter activity	44996	49/28404	7.88323e-07	6.93724e-05	1.82559e-05	COX1/ND4L/ND5	3
GO:0009055	electron transfer activity	45125	69/28404	1.13683e-14	9.54935e-13	1.37616e-13	COX1/COX2/COX3/ND2/ND4/ND4L/ND5	7		GO:0009055	electron transfer activity	44996	69/28404	2.23237e-06	0.000196448	2.58484e-05	COX1/ND4L/ND5	3
GO:0015399	primary active transmembrane transporter activity	45125	154/28404	3.63336e-12	3.05202e-10	2.93218e-11	COX1/COX2/COX3/ND2/ND4/ND4L/ND5	7		GO:0015399	primary active transmembrane transporter activity	44996	154/28404	2.49791e-05	0.00219816	0.000134667	COX1/ND4L/ND5	3
GO:0008137	NADH dehydrogenase (ubiquinone) activity	45034	21/28404	6.709e-10	5.63556e-08	3.96891e-09	ND2/ND4/ND4L/ND5	4		GO:0008137	NADH dehydrogenase (ubiquinone) activity	44968	21/28404	2.85184e-05	0.00250962	0.000134667	ND4L/ND5	2
GO:0050136	NADH dehydrogenase (quinone) activity	45034	22/28404	8.19666e-10	6.88519e-08	3.96891e-09	ND2/ND4/ND4L/ND5	4		GO:0050136	NADH dehydrogenase (quinone) activity	44968	22/28404	3.13636e-05	0.00276	0.000134667	ND4L/ND5	2
GO:0003954	NADH dehydrogenase activity	45034	25/28404	1.41579e-09	1.18926e-07	4.89672e-09	ND2/ND4/ND4L/ND5	4		GO:0003954	NADH dehydrogenase activity	44968	25/28404	4.07061e-05	0.00358214	0.000134667	ND4L/ND5	2
GO:0003955	NAD(P)H dehydrogenase (quinone) activity	45034	25/28404	1.41579e-09	1.18926e-07	4.89672e-09	ND2/ND4/ND4L/ND5	4		GO:0003955	NAD(P)H dehydrogenase (quinone) activity	44968	25/28404	4.07061e-05	0.00358214	0.000134667	ND4L/ND5	2
GO:0022804	active transmembrane transporter activity	45125	403/28404	3.05633e-09	2.56732e-07	9.24941e-09	COX1/COX2/COX3/ND2/ND4/ND4L/ND5	7		GO:0016655	oxidoreductase activity, acting on NAD(P)H, quinone or similar compound as acceptor	44968	40/28404	0.000105501	0.00928409	0.000305398	ND4L/ND5	2
GO:0016655	oxidoreductase activity, acting on NAD(P)H, quinone or similar compound as acceptor	45034	40/28404	1.0168e-08	8.54114e-07	2.73526e-08	ND2/ND4/ND4L/ND5	4		GO:0016651	oxidoreductase activity, acting on NAD(P)H	44968	75/28404	0.000372575	0.0327866	0.000958673	ND4L/ND5	2
GO:0016651	oxidoreductase activity, acting on NAD(P)H	45034	75/28404	1.33375e-07	1.12035e-05	3.22909e-07	ND2/ND4/ND4L/ND5	4		GO:0022804	active transmembrane transporter activity	44996	403/28404	0.000429795	0.0378219	0.000995314	COX1/ND4L/ND5	3
GO:0004129	cytochrome-c oxidase activity	45003	18/28404	1.73324e-07	1.45592e-05	3.81478e-07	COX1/COX2/COX3	3		Biological Process
GO:0016675	oxidoreductase activity, acting on a heme group of donors	45003	19/28404	2.0574e-07	1.72822e-05	4.1509e-07	COX1/COX2/COX3	3		ID	Description	GeneRatio	BgRatio	pvalue	p.adjust	qvalue	geneID	Count
GO:0015078	proton transmembrane transporter activity	45034	112/28404	6.71648e-07	5.64184e-05	1.25084e-06	ATP6/COX1/COX2/COX3	4		GO:0042773	ATP synthesis coupled electron transport	44996	73/28943	2.50326e-06	0.00196506	0.000779962	COX1/ND4L/ND5	3
GO:0051787	misfolded protein binding	44975	25/28404	0.00011281	0.00947604	0.000195085	Hspa5/Hspa8	2		GO:0022904	respiratory electron transport chain	44996	96/28943	5.72323e-06	0.00449273	0.000823858	COX1/ND4L/ND5	3
GO:0005178	integrin binding	45003	155/28404	0.000122457	0.0102864	0.00019765	Fn1/Itga4/Itgb1	3		GO:0022900	electron transport chain	44996	107/28943	7.93242e-06	0.00622695	0.000823858	COX1/ND4L/ND5	3
GO:0019956	chemokine binding	44975	34/28404	0.000210243	0.0176604	0.000318131	Itga4/Itgb1	2		GO:0006119	oxidative phosphorylation	44996	140/28943	1.77653e-05	0.0139457	0.00138382	COX1/ND4L/ND5	3
GO:0044183	protein folding chaperone	44975	40/28404	0.000291659	0.0244994	0.000415366	Hspa5/Hspa8	2		GO:0006620	post-translational protein targeting to endoplasmic reticulum membrane	44968	20/28943	2.48573e-05	0.019513	0.001549	Hspa5/Macf1	2
GO:0001968	fibronectin binding	44975	48/28404	0.000420519	0.0353236	0.000565611	Itga4/Itgb1	2		GO:0009060	aerobic respiration	44996	187/28943	4.21536e-05	0.0330906	0.00218903	COX1/ND4L/ND5	3
GO:0022853	active ion transmembrane transporter activity	45003	252/28404	0.000510224	0.0428588	0.000650146	COX1/COX2/COX3	3
Biological Process
ID	Description	GeneRatio	BgRatio	pvalue	p.adjust	qvalue	geneID	Count
GO:0006119	oxidative phosphorylation	45156	140/28943	1.02815e-14	6.79606e-12	2.46926e-12	ATP6/COX1/COX2/COX3/ND2/ND4/ND4L/ND5	8
GO:0042773	ATP synthesis coupled electron transport	45125	73/28943	1.50372e-14	9.93956e-12	2.46926e-12	COX1/COX2/COX3/ND2/ND4/ND4L/ND5	7
GO:0009060	aerobic respiration	45156	187/28943	1.08144e-13	7.14834e-11	8.96272e-12	ATP6/COX1/COX2/COX3/ND2/ND4/ND4L/ND5	8
GO:0022904	respiratory electron transport chain	45125	96/28943	1.09161e-13	7.21557e-11	8.96272e-12	COX1/COX2/COX3/ND2/ND4/ND4L/ND5	7
GO:0022900	electron transport chain	45125	107/28943	2.37941e-13	1.57279e-10	1.5629e-11	COX1/COX2/COX3/ND2/ND4/ND4L/ND5	7
GO:0045333	cellular respiration	45156	245/28943	9.56276e-13	6.32099e-10	5.23435e-11	ATP6/COX1/COX2/COX3/ND2/ND4/ND4L/ND5	8
GO:0015980	energy derivation by oxidation of organic compounds	45156	337/28943	1.22946e-11	8.12676e-09	5.76832e-10	ATP6/COX1/COX2/COX3/ND2/ND4/ND4L/ND5	8
GO:0006754	ATP biosynthetic process	45095	106/28943	3.74512e-11	2.47552e-08	1.53747e-09	ATP6/COX2/ND2/ND4/ND4L/ND5	6
GO:0046034	ATP metabolic process	45125	224/28943	4.48175e-11	2.96243e-08	1.63544e-09	Hspa8/ATP6/COX2/ND2/ND4/ND4L/ND5	7
GO:0009206	purine ribonucleoside triphosphate biosynthetic process	45095	117/28943	6.83941e-11	4.52085e-08	2.15063e-09	ATP6/COX2/ND2/ND4/ND4L/ND5	6
GO:0009145	purine nucleoside triphosphate biosynthetic process	45095	118/28943	7.20324e-11	4.76134e-08	2.15063e-09	ATP6/COX2/ND2/ND4/ND4L/ND5	6
GO:0009201	ribonucleoside triphosphate biosynthetic process	45095	122/28943	8.82354e-11	5.83236e-08	2.41486e-09	ATP6/COX2/ND2/ND4/ND4L/ND5	6
GO:0009205	purine ribonucleoside triphosphate metabolic process	45125	251/28943	9.95325e-11	6.5791e-08	2.5145e-09	Hspa8/ATP6/COX2/ND2/ND4/ND4L/ND5	7
GO:0009144	purine nucleoside triphosphate metabolic process	45125	257/28943	1.17428e-10	7.76198e-08	2.57105e-09	Hspa8/ATP6/COX2/ND2/ND4/ND4L/ND5	7
GO:0009199	ribonucleoside triphosphate metabolic process	45125	257/28943	1.17428e-10	7.76198e-08	2.57105e-09	Hspa8/ATP6/COX2/ND2/ND4/ND4L/ND5	7
GO:0009142	nucleoside triphosphate biosynthetic process	45095	132/28943	1.42412e-10	9.41341e-08	2.92319e-09	ATP6/COX2/ND2/ND4/ND4L/ND5	6
GO:0006091	generation of precursor metabolites and energy	45156	465/28943	1.58891e-10	1.05027e-07	3.06959e-09	ATP6/COX1/COX2/COX3/ND2/ND4/ND4L/ND5	8
GO:0009141	nucleoside triphosphate metabolic process	45125	275/28943	1.885e-10	1.24599e-07	3.4393e-09	Hspa8/ATP6/COX2/ND2/ND4/ND4L/ND5	7
GO:0019646	aerobic electron transport chain	45064	57/28943	2.07944e-10	1.37451e-07	3.59438e-09	COX1/COX3/ND2/ND4/ND5	5
GO:0042776	proton motive force-driven mitochondrial ATP synthesis	45064	65/28943	4.08983e-10	2.70338e-07	6.71593e-09	ATP6/ND2/ND4/ND4L/ND5	5
GO:0015986	proton motive force-driven ATP synthesis	45064	70/28943	5.9815e-10	3.95377e-07	9.35453e-09	ATP6/ND2/ND4/ND4L/ND5	5
GO:0042775	mitochondrial ATP synthesis coupled electron transport	45064	71/28943	6.43223e-10	4.25171e-07	9.60219e-09	COX1/COX3/ND2/ND4/ND5	5
GO:0009152	purine ribonucleotide biosynthetic process	45095	200/28943	1.74953e-09	1.15644e-06	2.49818e-08	ATP6/COX2/ND2/ND4/ND4L/ND5	6
GO:0009260	ribonucleotide biosynthetic process	45095	212/28943	2.48183e-09	1.64049e-06	3.39619e-08	ATP6/COX2/ND2/ND4/ND4L/ND5	6
GO:0006164	purine nucleotide biosynthetic process	45095	217/28943	2.85404e-09	1.88652e-06	3.74931e-08	ATP6/COX2/ND2/ND4/ND4L/ND5	6
GO:0046390	ribose phosphate biosynthetic process	45095	221/28943	3.18411e-09	2.10469e-06	4.02203e-08	ATP6/COX2/ND2/ND4/ND4L/ND5	6
GO:0072522	purine-containing compound biosynthetic process	45095	225/28943	3.5452e-09	2.34338e-06	4.3123e-08	ATP6/COX2/ND2/ND4/ND4L/ND5	6
GO:0009150	purine ribonucleotide metabolic process	45125	425/28943	3.87884e-09	2.56392e-06	4.54962e-08	Hspa8/ATP6/COX2/ND2/ND4/ND4L/ND5	7
GO:0009259	ribonucleotide metabolic process	45125	445/28943	5.32786e-09	3.52172e-06	6.03373e-08	Hspa8/ATP6/COX2/ND2/ND4/ND4L/ND5	7
GO:0006163	purine nucleotide metabolic process	45125	449/28943	5.66705e-09	3.74592e-06	6.20393e-08	Hspa8/ATP6/COX2/ND2/ND4/ND4L/ND5	7
GO:0019693	ribose phosphate metabolic process	45125	456/28943	6.3049e-09	4.16754e-06	6.67956e-08	Hspa8/ATP6/COX2/ND2/ND4/ND4L/ND5	7
GO:0009165	nucleotide biosynthetic process	45095	264/28943	9.21421e-09	6.0906e-06	9.32508e-08	ATP6/COX2/ND2/ND4/ND4L/ND5	6
GO:0072521	purine-containing compound metabolic process	45125	483/28943	9.36992e-09	6.19351e-06	9.32508e-08	Hspa8/ATP6/COX2/ND2/ND4/ND4L/ND5	7
GO:1901293	nucleoside phosphate biosynthetic process	45095	269/28943	1.03047e-08	6.81143e-06	9.9538e-08	ATP6/COX2/ND2/ND4/ND4L/ND5	6
GO:0006120	mitochondrial electron transport, NADH to ubiquinone	45003	29/28943	7.30523e-07	0.000482876	6.85483e-06	ND2/ND4/ND5	3
GO:0010257	NADH dehydrogenase complex assembly	45003	58/28943	6.09969e-06	0.0040319	5.41423e-05	ND2/ND4/ND5	3
GO:0032981	mitochondrial respiratory chain complex I assembly	45003	58/28943	6.09969e-06	0.0040319	5.41423e-05	ND2/ND4/ND5	3
GO:1902600	proton transmembrane transport	45003	90/28943	2.29365e-05	0.0151611	0.000198233	COX1/ND4/ND5	3
GO:0006123	mitochondrial electron transport, cytochrome c to oxygen	44975	12/28943	2.40211e-05	0.0158779	0.000202283	COX1/COX3	2
GO:0033108	mitochondrial respiratory chain complex assembly	45003	94/28943	2.61298e-05	0.0172718	0.000214539	ND2/ND4/ND5	3
GO:0007229	integrin-mediated signaling pathway	45003	104/28943	3.53606e-05	0.0233733	0.000283248	Fn1/Itga4/Itgb1	3
