# Supplementary material for: Loss of CFTR function in macrophages alters the cell transcriptional program and delays lung resolution of inflammation
Source: Front Immunol. 2023 Nov 16;14:1242381. doi: 10.3389/fimmu.2023.1242381 (PMC10687418; doi:10.3389/fimmu.2023.1242381)
Supplement: Supplementary file 4 [file Table_3.xlsx]

## Sheet: Response to ROS
	GOMF superoxide dismutase activity								GOBP response to reactive oxygen species
	GO:0004784								GO:0000302
	Log2Fold Change (Mac-CF/ Ctrl)								Log2Fold Change (Mac-CF/ Ctrl)
Gene List	Monocyte Derived Macrophages			Alveolar Macrophages				Gene List	Monocyte Derived Macrophages			Alveolar Macrophages
	Day 1	Day 3	Day 5	Day 1	Day 3	Day 5			Day 1	Day 3	Day 5	Day 1	Day 3	Day 5
Sod1	-0.0592489	-0.126617	0	-0.163568	-0.159803	0		Akr1b3	0.201982	0	-0.0764979	0	-0.0931691	-0.124154
Sod2	-0.195906	-0.302207	0.20714	-0.323363	0.210848	0.206595		Akt1	0	-0.0970572	-0.0900793	0	0	0
								Anxa1	-0.178317	0.535659	-0.0191571	0.352607	0.222175	0
								Apex1	0	0	0	0.0986193	0.11494	0
								Atg7	0	0.0540757	-0.0493646	0	0	-0.0895228
								Cat	0	-0.077341	-0.0513483	0	0	0
								Cfl1	-0.505996	-0.0779713	0.0934342	-0.246996	-0.0747904	-0.0318644
								Fos	0.00248201	0	0	0	-0.172263	0.155798
								Foxp1	0.265793	0.163461	0.00439565	0.228675	0.108814	0.135299
								Fyn	0	0	0.147988	0	0.105859	-0.125391
								Gch1	0.00787409	0.013997	0.135101	0.036194	-0.219474	0.0476262
								Glrx	-0.413741	-0.30476	0.2283	0	0.0644122	-0.0215033
								Hba-a1	-0.195928	0	0	0	0	0.556157
								Hdac2	0	0	0	0	0	0.0916431
								Hif1a	0.125696	0.228703	0.258083	0	0	0.118885
								Hk3	0	-0.125064	0.0327925	0	0	0
								Hmox1	-0.744681	-0.521172	0.850614	-0.986735	-0.0288971	-0.0838818
								Jun	0	-0.0926163	0.123663	0	0	0
								Kdm6b	-0.0490469	0	0	0	0	0
								Kpna4	0.403829	0	0.340217	0	0.0964921	0.0994901
								Lck	0	0	0.218401	0	0	0
								Lcn2	-0.431563	0.0396066	0.556342	-0.588345	0	0.125491
								Lrrk2	0	0.0883846	0.100213	0	0.323038	0.162523
								Mapk3	-0.0206173	-0.0969071	-0.19593	-0.153429	-0.0223287	-0.277236
								Met	-0.133687	0	0	0	0	0
								Mmp9	0	-0.117533	0	0	0	0
								Mpv17	0	-0.0651311	0	0
								Park7	0	-0.166803	-0.0235813	0	-0.165221	-0.0408438
								Parp1	0.206614	0.0569341	0.0692769	0	-0.0907833	0.0825063
								Pdcd10	0.202321	0.0560443	0.166427	0	0.124195	0
								Plekha1	0.359259	-0.120874	0.151953	0	0	0
								Prdx1	-0.525636	-0.339901	-0.328908	0	-0.225669	0.123538
								Prdx2	0.0151618	-0.0983517	-0.0984995	0	-0.141291	-0.178493
								Prdx3	0	0	-0.0426348	0	0	0
								Prdx5	-0.386988	-0.505682	-0.0267477	-0.195963	-0.413509	-0.186458
								Prdx6	0.569124	-0.377659	0.0949964	0	0	0
								Prkaa1	0	0	0	0.205874	0	0.165645
								Ptk2b	0.185466	-0.176771	0.125121	0.0483829	-0.102452	0
								Rack1	-0.178541	-0.103682	-0.475691	0	-0.207427	-0.276348
								Rela	0.0668495	-0.0800644	0.0535498	-0.232557	0	0
								Rhob	0	0.0383685	-0.118333	0.242282	0.167003	-0.209398
								Rnf146	-0.105758	0	0	0	0	0
								Setx	0	0.211559	0.325003	0	0.236501	0.20498
								Sirpa	0	-0.17986	-0.068234	-0.239495	0	-0.093781
								Slc8a1	0	0	0.051724	0	0	0.137542
								Sod1	-0.0592489	-0.126617	0	-0.163568	-0.159803	0
								Stat6	0	0	0.0697492	0	0	0
								Stk24	0	0.0417466	0.231669	0	-0.0214537	-0.00123143
								Tnfaip3	0.298121	-0.0315152	0.221998	-0.031487	0	0.123239
								Trp53	0	0	0.0748294	0	0	0
								Zfp277	0	0	0	0	0	0

## Sheet: GSH Metabolism
	GOMF Glutathione transferase activity								GOMF Glutathione peroxidase activity								GOBP Glutathione metabolic processes
	GO:0004364								GO:0004602								GO:0006749
	Log2Fold Change (Mac-CF/ Ctrl)								Log2Fold Change (Mac-CF/ Ctrl)								Log2Fold Change (Mac-CF/ Ctrl)
Gene List	Monocyte Derived Macrophages			Alveolar Macrophages				Gene List	Monocyte Derived Macrophages			Alveolar Macrophages				Gene List	Monocyte Derived Macrophages			Alveolar Macrophages
	Day 1	Day 3	Day 5	Day 1	Day 3	Day 5			Day 1	Day 3	Day 5	Day 1	Day 3	Day 5			Day 1	Day 3	Day 5	Day 1	Day 3	Day 5
Alox5ap	-0.208942	-0.14581	-0.491083	-0.162812	-0.226433	-0.195757		Alox5ap	-0.208942	-0.14581	-0.491083	-0.162812	-0.226433	-0.195757		Clic1	0	-0.0231581	-0.0258847	0	0.00890292	-0.105554
Gstm1	0.320576	-0.104216	-0.281738	0	-0.404682	-0.194489		Gpx1	-0.320031	-0.222335	-0.360334	0.0866393	-0.226703	-0.282464		Eef1g	0.132325	-0.0739354	-0.135897	-0.340793	0	0
Gsto1	0	0	0	0	0	-0.156608		Gpx4	-0.277253	-0.106946	-0.435693	0	-0.159303	-0.288516		Ethe1	0.0302837	0.0402908	-0.0984477	0	0	0
Ltc4s	0	0	-0.159514	0.218018	-0.330685	-0.44146		Mgst1	0.00479377	-0.0977805	-0.409863	0.545502	-0.196616	-0.0718659		G6pdx	-0.134705	-0.108261	0.00243568	0.217934	0	0
Mgst1	0.00479377	-0.0977805	-0.409863	0.545502	-0.196616	-0.0718659		Mgst3	0	0	-0.0595434	0	-0.0857344	0		Gclm	-0.31212	0	-0.0825996	-0.365369	0	0
Mgst2	0	0	0	0	-0.119207	0		Prdx6	0.569124	-0.377659	0.0949964	0	0	0		Glo1	0	0	0	0	0	0.0875554
Mgst3	0	0	-0.0595434	0	-0.0857344	0		Ptges	0.165814	-0.0699658	0.383616	-0.372673	0	0.109402		Gpx1	-0.320031	-0.222335	-0.360334	0.0866393	-0.226703	-0.282464
Ptges	0.165814	-0.0699658	0.383616	-0.372673	0	0.109402		Mgst2	0	0	0	0	-0.119207	0		Gpx4	-0.277253	-0.106946	-0.435693	0	-0.159303	-0.288516
Ltc4s	0	0	0	0.218018	-0.330685	-0.44146		Ltc4s	0	0	-0.159514	0	0	0		Gsr	-0.118654	-0.155937	0.0520942	-0.29521	-0.13344	0
																Gstm1	0.320576	-0.104216	-0.281738	0	-0.404682	-0.194489
																Gsto1	0	0	0	0	0	-0.156608
																Hbb-bs	-0.136026	1.29718	1.07773	0.887559	1.12188	2.13476
																Idh1	0.0618787	0.00751673	0.00832912	0.24809	0.160167	0.238007
																Mgst1	0.00479377	-0.0977805	-0.409863	0.545502	-0.196616	-0.0718659
																Nfe2l1	0.593746	0.12992	0.135944	0	0.132591	0.127818
																Nfe2l2	-0.417164	-0.0134625	0.126313	0	0.125803	0.167568
																Park7	0	-0.166803	-0.0235813	0	-0.165221	-0.0408438
																Slc1a2	0	0.10714	0.21167	0	0	0
																Slc7a11	-0.0603053	0.0626984	0.305981	-0.223661	0	0
																Sod1	-0.0592489	-0.126617	0	-0.163568	-0.159803	0
																Sod2	-0.195906	-0.302207	0.20714	-0.323363	0.210848	0.206595

## Sheet: Inflammasome
	GOBP Positive regulation of interleukin 1 production								GOCC NRLP1 inflammasome complex
	GO:0032732 GO:0032732 GO:0032732 GO:0032732								GO:0072558
	Log2Fold Change (Mac-CF/ Ctrl)								Log2Fold Change (Mac-CF/ Ctrl)
Gene List	Monocyte Derived Macrophages			Alveolar Macrophages				Gene List	Monocyte Derived Macrophages			Alveolar Macrophages
	Day 1	Day 3	Day 5	Day 1	Day 3	Day 5			Day 1	Day 3	Day 5	Day 1	Day 3	Day 5
1810058I24Rik	0	0	0	0	0	0		Casp1	0	0.130774	0.186827	0	0.0514968	0.198612
Ager	0	0	0	0	0	0		Casp4	0.422907	0.109736	0.155972	0	-0.13636	0.152189
Aim2	0	0.00320995	0.11355	0	0	0.0893257		Pycard	-0.218536	0.0599647	-0.127045	0	0.140807	-0.0989542
App	0	0.342497	0.299321	0.0700297	0.340082	0.28245		Aim2	0	0.00320995	0.11355	0	0	0.0893257
Casp1	0	0.130774	0.186827	0	0.0514968	0.198612
Casp4	0.422907	0.109736	0.155972	0	-0.13636	0.152189
Casp8	0	0.0725522	0.127656	0	-0.164532	0.185904
Ccl19	0	0	0	0	0	0
Ccl20	0	0	0	0	0	0
Ccl3	0.173772	0.0248588	0.923978	-0.475012	0	0.329172
Ccn1	0	0	0	0	0	0
Ccr5	-0.105645	0	0	0	0	0.122104
Ccr7	0	0	0	0	0	0
Cd36	0	0	0	0	0	0
Egr1	0	0	0	0	0	0
F2rl1	0	0	0	0	0	0
Fzd5	0	0	0	0	0	0
Gbp5	0.688595	0.236439	0.124671	0	0.098661	0.132426
Gsdma3	0	0	0	0	0	0
Gsdmd	0.212816	-0.193672	-0.0142451	0	-0.0828491	0
Havcr2	0.163929	0.102021	0.17313	0	0	0.114099
Hdac2	0	0.102021	0	0	0	0.0916431
Hk1	0	0	0	0	0	0
Hmgb1	-0.387339	-0.121541	0	0	0.209815	-0.0345166
Hspb1	0	0	0	0	0	0
Ifi203	0	0.410339	0.660641	0	0.0541358	0.290507
Ifi204	0	0.154538	0.305427	0.505125	-0.156904	0.147994
Ifi205	0.273847	0.106127	0.141919	0	0.00201209	0
Ifi206	0	0.160182	0.10302	0	0.0902681	0
Ifi207	0.238274	0.309265	0.262917	0	0	0
Ifi208	0	0.0778768	0	0	0	0
Ifi209	0	0.613544	0.349616	0	0.052345	0.0921342
Ifi211	0	0.0236559	0.169821	0	-0.0254727	0.209308
Ifi213	0	0.287915	0.113647	0	0	0
Ifi214	0	0.157416	0	0	0	0
Ifnar1	0.147059	0.0807924	0.279019	0	0	0
Ifng	0.350035	0.113238	0.260105	0	0.186855	0.131888
Ighd	0	0	0	0	0	0
Il16	0	0	0	0	0	0
Il17a	0	0	0	0	0	0
Il6	0.550428	0	0	0	0	0
Inava	0	0	0	0	0	0
Isl1	0	0	0	0	0	0
Lgals9	0.266063	-0.0799669	0.163558	-0.0426935	-0.0896048	0.00920323
Jak2	0.498788	0.369805	0.296112	0.230449	0	0
Lilra5	0	0	0	0.339463	0.13437	-0.139039
Lpl	0	-0.156117	-0.392755	-0.0651983	-0.216261	-0.122231
Malt1	0.940857	0.50921	0.761563	0.0151863	0.215259	0
Mefv	-0.0175931	0.0620186	0.150684	0	0	0
Mndal	0.128423	0.317003	0.569192	0.207445	-0.112233	0.250918
Myd88	0.264639	-0.0444423	0.0856387	0	-0.127236	0.137741
Naip5	0	0	0	0	0	0
Nlrc4	0.128017	0	0	0	0	0
Nlrp10	0	0	0	0	0	0
Nlrp1a	0	0	0	0	0	0
Nlrp1b	0	0	0	0	0	0
Nlrp3	0.133533	0	0.198548	-0.360035	0	0
Nod1	0	0	0	0	0	0
Nod2	0	0	0	0	0	0
P2rx7	0	0	0	0	0	0
Panx1	0	0	0	0	0	0
Panx2	0	0	0	0	0	0
Panx3	0	0	0	0	0	0
Pycard	-0.218536	0.0599647	-0.127045	0	0.140807	-0.0989542
Ripk2	0	0	0	0	0	0
S100a13	0	-0.0731142	-0.14954	0	0	0
Smad3	0	0	0	0	0	0
Stat3	0	-0.141575	0.127965	0	0	0
Tlr2	0.16292	-0.0768039	0.0115769	-0.544988	0.171909	0.149663
Tlr4	0	0.0642332	0.11574	0	0.0904327	0.207617
Tlr6	0.180539	0	0	0	0	0
Tlr8	0	0	0	0	0.133933	0.200546
Tmed10	0.0537965	-0.0756413	0	0.313597	0.194728	0.0924442
Tmem106a	0	-0.124181	-0.0115655	-0.509594	-0.149996	-0.0321724
Tnf	0.659833	-0.121567	0.107291	-1.42973	0	0
Tyrobp	-0.122214	-0.254132	-0.626388	0.399173	-0.696972	-0.490293
Usp50	0	0	0	0	0	0
Wnt5a	0	0	0	0	0	0

## Sheet: NADH Dehydrogenase
	GOMF NADH dehydrogenase activity								GOMF NADH dehydrogenase (Quinone) activity
	GO:0003954								GO:0050136
	Log2Fold Change (Mac-CF/ Ctrl)								Log2Fold Change (Mac-CF/ Ctrl)
Gene List	Monocyte Derived Macrophages			Alveolar Macrophages				Gene List	Monocyte Derived Macrophages			Alveolar Macrophages
	Day 1	Day 3	Day 5	Day 1	Day 3	Day 5			Day 1	Day 3	Day 5	Day 1	Day 3	Day 5
mt-Nd1	0.483327	0.505817	0.00863744	0.273309	0.10171	0.182944		mt-Nd1	0.483327	0.505817	0.00863744	0.273309	0.10171	0.182944
mt-Nd2	0.912851	0.998506	0.517837	0.755408	0.574259	0.600024		mt-Nd2	0.912851	0.998506	0.517837	0.755408	0.574259	0.600024
mt-Nd3	0.342335	0.295085	0.0527181	0.396211	0.323933	0.368827		mt-Nd3	0.342335	0.295085	0.0527181	0.396211	0.323933	0.368827
mt-Nd4	0.864209	0.95919	0.348422	0.799848	0.527167	0.482368		mt-Nd4	0.864209	0.95919	0.348422	0.799848	0.527167	0.482368
mt-Nd4l	0.439659	0.765394	1.16014	0.837685	1.3697	1.36357		mt-Nd4l	0.439659	0.765394	1.16014	0.837685	1.3697	1.36357
mt-Nd5	0.589135	0.963194	1.28936	1.33791	1.12123	1.44743		mt-Nd5	0.589135	0.963194	1.28936	1.33791	1.12123	1.44743
mt-Nd6	0	0.113613	0.373077	0	0.583985	0.58896		mt-Nd6	0	0.113613	0.373077	0	0.583985	0.58896
Ndufa10	-0.0161664	0	0	0	0	-0.151973		Ndufa10	-0.0161664	0	0	0	0	-0.151973
Ndufa2	-0.300163	-0.273018	-0.326359	0	-0.0983541	-0.238309		Ndufa2	-0.300163	-0.273018	-0.326359	0	-0.0983541	-0.238309
Ndufa7	0	-0.186478	-0.23071	0	-0.175531	-0.221235		Ndufa7	0	-0.186478	-0.23071	0	-0.175531	-0.221235
Ndufa9	0	-0.00893619	-0.0698886	0	0	0		Ndufb7	0	-0.280788	-0.189547	-0.282973	-0.166641	-0.212387
Ndufb7	0	-0.280788	-0.189547	-0.282973	-0.166641	-0.212387		Ndufb8	0	-0.136033	-0.0936726	-0.0594383	-0.210296	0.0318346
Ndufb8	0	-0.136033	-0.0936726	-0.0594383	-0.210296	0.0318346		Ndufc2	0	-0.281916	-0.164212	0	0.149758	0.0962692
Ndufc2	0	-0.281916	-0.164212	0	0.149758	0.0962692		Ndufs1	0	0	0.0514254	0	0.244001	0.119272
Ndufs1	0	0	0.0514254	0	0.244001	0.119272		Ndufs2	-0.242415	0	-0.0870572	0	0	-0.106293
Ndufs2	-0.242415	0	-0.0870572	0	0	-0.106293		Ndufs3	0	-0.127458	-0.116895	0	0	0
Ndufs3	0	-0.127458	-0.116895	0	0	0		Ndufs4	0	-0.140034	0.0190828	0	-0.143547	-0.0989814
Ndufs4	0	-0.140034	0.0190828	0	-0.143547	-0.0989814		Ndufs7	-0.291993	-0.158545	-0.134919	-0.0478125	0	-0.22425
Ndufs7	-0.291993	-0.158545	-0.134919	-0.0478125	0	-0.22425		Ndufs8	0	-0.110838	-0.0750903	0	-0.0954821	0
Ndufs8	0	-0.110838	-0.0750903	0	-0.0954821	0		Ndufv1	0	-0.0592444	0	0	0	0
Ndufv1	0	-0.0592444	0	0	0	0		Ndufv2	0	-0.0803189	0	0	-0.12182	0.0918609
Ndufv2	0	-0.0803189	0	0	-0.12182	0.0918609		Nqo1	0	0	0	0	0	0
Nqo1	0	0	0	0	0	0
